# Supplementary material for: Sirtuin 7 Inhibitor Attenuates Colonic Mucosal Immune Activation in Mice—Potential Therapeutic Target in Inflammatory Bowel Disease
Source: Biomedicines. 2022 Oct 25;10(11):2693. doi: 10.3390/biomedicines10112693 (PMC9687268; doi:10.3390/biomedicines10112693)
Supplement: Supplementary file 1 [file biomedicines-10-02693-s001.zip]

Archive with 1 entries (1 files):
- biomedicines-1934790-supplementary.pdf
